# Supplementary material for: Mechanism of the Conformational Change of the Protein Methyltransferase SMYD3: A Molecular Dynamics Simulation Study
Source: Int J Mol Sci. 2021 Jul 2;22(13):7185. doi: 10.3390/ijms22137185 (PMC8267938; doi:10.3390/ijms22137185)
Supplement: Supplementary file 1 [file ijms-22-07185-s001.zip]

Archive with 1 entries (1 files):
- ijms-1280228-supplementary.pdf
